# Supplementary material for: Immune Infiltration and Mitochondrial Function in Diabetic Kidney Disease: WGCNA and Machine Learning Identified Hub Genes with Clinical Validation
Source: Int J Mol Sci. 2026 May 23;27(11):4696. doi: 10.3390/ijms27114696 (PMC13256419; doi:10.3390/ijms27114696)
Supplement: Supplementary file 1 [file ijms-27-04696-s001.zip]

Archive with 1 entries (1 files):
- ijms-4312574-supplementary.pdf
